# Supplementary material for: Glycan Analysis as Biomarkers for Testicular Cancer
Source: Diagnostics (Basel). 2019 Oct 22;9(4):156. doi: 10.3390/diagnostics9040156 (PMC6963830; doi:10.3390/diagnostics9040156)
Supplement: Supplementary file 1 [file diagnostics-09-00156-s001.zip]

Archive with 3 entries (3 files):
- Supp info file.docx
- Table S1a.pdf
- Table S1b.pdf
